# Supplementary material for: Microwave-Assisted Extraction/UHPLC-Q-Orbitrap-MS-Based Lipidomic Workflow for Comprehensive Study of Lipids in Soft Cheese
Source: Foods. 2024 Mar 28;13(7):1033. doi: 10.3390/foods13071033 (PMC11012187; doi:10.3390/foods13071033)
Supplement: Supplementary file 1 [file foods-13-01033-s001.zip]

Archive with 1 entries (1 files):
- foods-2883464-supplementary.pdf
